# Supplementary material for: Home-Based Virtual Reality Exercise and Resistance Training for Enhanced Cardiorespiratory Fitness in Community-Dwelling Older People with Sarcopenia: A Randomized, Double-Blind Controlled Trial
Source: Life (Basel). 2025 Jun 20;15(7):986. doi: 10.3390/life15070986 (PMC12299642; doi:10.3390/life15070986)
Supplement: Supplementary file 1 [file life-15-00986-s001.zip]

Archive with 1 entries (1 files):
- life-3628762-supplementary.pdf
